# Supplementary material for: Transcriptional profiling of the pea shoot apical meristem reveals processes underlying its function and maintenance
Source: BMC Plant Biol. 2008 Jun 30;8:73. doi: 10.1186/1471-2229-8-73 (PMC2478663; doi:10.1186/1471-2229-8-73)
Supplement: Additional file 1 — Transcripts identified to be up-regulated in the pea shoot apical meristem (SAM) in comparison to the non-meristem (NM) tissues. [file 1471-2229-8-73-S1.xls]

## Sheet: Additional File 1
Additional File 1. Transcripts identified to be up-regulated in the pea shoot apical meristem (SAM) in comparison to the non-mersitem (NM) tissues
Probe IDa	Ratiob	adj.P.Val	Annotationc
EX571192	9.02371	3.1592e-05	No BLASTX Match
EX568755	5.92316	3.4042e-05	Wheat histone H4 variant
EX569831	3.32074	6.93795e-05	Proline-rich protein [Phaseolus vulgaris]
EX570187	2.87287	8.222e-05	Indole-3-acetic acid amido synthetase (DWARF IN LIGHT 1) [Arabidopsis thaliana]
EX570071	3.74463	8.222e-05	Hypothetical protein [Arabidopsis thaliana]
EX570634	4.15686	0.000115908	Histone H3 [Oryza sativa japonica]
EX571142	3.61551	0.000117082	Pathogenesis-related group 5 protein [Brassica rapus]
EX569084	3.69992	0.000117082	Histone H2A.1 [Pisum sativum]
EX570197	2.70817	0.00011724	HMG-I/Y [Pisum sativum]
EX569048	2.58002	0.000133241	Ribosomal protein S2, eukaryotic and archaeal
EX571345	3.34624	0.000133241	Germinal histone H4 gene
EX568954	3.00492	0.000142881	Ribosomal protein S3 [Medicago truncatula]
EX570226	2.2032	0.000144078	DNA binding / catalytic [Arabidopsis thaliana] phosphoesterase
EX570468	2.21425	0.000144078	60S ribosomal protein [Sorghum bicolor]
EX568982	2.81908	0.000144078	Histone H3.2 [Craterostigma plantagineum]
EX568887	2.88307	0.000144078	Ribosomal protein S4
EX570380	3.42451	0.000144078	Transcriptional co-activator (KIWI)
EX569130	1.9876	0.000144078	Mandelonitrile lyase family of FAD containing oxidoreductases (HOTHEAD) [Arabidopsis thaliana]
EX570400	5.04255	0.000144078	Histone H2A [Cicer arietinum]
EX568861	2.40347	0.000144078	40S ribosomal protein S17 [Capsicum annuum]
EX570873	2.53934	0.000144078	Histone-fold/tfiid-taf/nf-y [Medicago truncatu
EX570225	4.16638	0.000144078	Histone H3 [Medicago sativa]
EX570486	2.1085	0.000144078	Helicase
EX568904	2.83243	0.000144078	60s ribosomal protein [Medicago sativa]
EX570294	3.69164	0.000144078	Histone H2B [Gossypium hirsutum ]
EX571013	2.76807	0.000144078	No BLASTX Match
EX569090	4.16385	0.000144078	Histone H2A.2 [Pisum sativum]
EX569233	2.05594	0.000158574	Serine/threonine dehydratase, pyridoxal-phosph
EX570256	2.36139	0.000173984	Unnamed protein product [Homo sapiens]
EX568742	2.18049	0.000184688	Ribosomal protein L24 [Arabidopsis thaliana]
EX569274	4.47356	0.000200561	Lipid transfer protein [cicer arietinum]
EX569121	3.12325	0.000219568	Histone h2a; histone-fold [Medicago truncatula
EX570925	3.08493	0.00022707	Kunitz inhibitor ST1-like [Medicago truncatula]
AB032830	3.32407	0.000227898	EGL2 mRNA for endo-1,4-beta-glucanase [Pisum sativum ]
AB021873	3.16332	0.000252073	RSP mRNA for ribosome-sedimenting protein [Pisum sativum]
EX568908	2.94541	0.000252073	Ribosomal protein S15-like [Arabidopsis thali
EX570044	2.13646	0.000282511	60s ribosomal protein L44
Y16796	4.08109	0.000308997	Proliferating cell nuclear antigen [Pisum sativum]
EX570531	10.6962	0.00032324	Vegetative lectin
EX569068	2.39741	0.000346169	Expressed protein
EX569663	2.11105	0.00034909	Expressed protein [Oryza sativa japonica cultivar]
EX569708	2.29254	0.00035193	Ubiquitin extension protein 2 (UBQ2) [Arachis hypogaea]
EX568991	2.08334	0.00035193	Delta DNA polymerase [Arabidopsis thaliana]
EX570209	2.17017	0.000367046	Hypothetical protein
EX570712	1.99786	0.000404173	Hypothetical protein [Arabidopsis thaliana]
EX568912	1.82807	0.000404173	F-box protein (STAMINA PISTILLOIDA) [Pisum sativum]
EX568984	2.60312	0.000411387	Ribosomal protein L17 [castanea sativa]
EX568701	1.99964	0.000418673	Histone H1 [Pisum fulvum]
EX570576	1.9192	0.000439699	Cytochrome P450 monooxygenase (CYP78A8) [Arabidopsis thaliana]
AB008188	1.932	0.000439699	CycD1 mRNA for cyclin D [Pisum sativum]
EX569596	1.83961	0.000444248	No BLASTX Match
X67427	3.7833	0.000510325	Protease inhibitor/lipid transfer protein/seed storage
EX570523	2.96019	0.000529304	H42_wheat histone h4 variant
EX570594	1.89404	0.000552185	Unknown [Solanum tuberosum]
EX570262	2.11735	0.000557826	Argonaute protein [trifolium pratense]
EX569448	1.88038	0.000685814	Unknown protein [Arabidopsis thaliana]
EX569956	1.98612	0.000685814	40S ribosomal protein S18
AB008186	3.77015	0.000703289	Pisum sativum mRNA for proliferating cell nuclear antigen, complete cds
EX568683	1.95723	0.000715877	Ribosomal protein L27E; KOW [Medicago truncatula]
EX570510	2.30776	0.000728251	Replication factor c large subunit [triticum sp.
EX569022	2.00665	0.000729695	AtBBC1; structural constituent of ribosome
EX569053	2.09458	0.000741203	Ribosomal protein L24/L26 [Medicago truncatula]
EX569531	1.88894	0.000741203	Pre-mRNA processing ribonucleoprotein
EX570397	1.93775	0.000765668	RNA binding protein-like [Arabidopsis thaliana}
EX570351	2.46047	0.000765668	No BLASTX Match
EX571270	2.14678	0.000767145	Histone H2a [Oryza sativa japonica
EX569031	3.00493	0.000789747	Histone H2a; histone-fold [Medicago truncatula]
EX569807	1.62585	0.000793996	Hypothetical protein [Arabidopsis thaliana]
EX568831	1.77257	0.000819018	Ribosomal protein L10E [Medicago truncatula]
EX570261	2.34344	0.000819018	Argonaute protein [trifolium pratense]
EX569064	1.96697	0.000867883	Small nuclear ribonucleoprotein associated protein B [Arabidopsis thaliana]
AJ011398	1.77158	0.00088031	Fucosidase2 gene [Pisum sativum]
EX568779	1.89962	0.000891857	60s ribosomal protein L39 [Oryza sa
X82595	1.81564	0.000895861	P.sativum fuc gene
AY371199	1.7035	0.000984715	Mini-chromosome maintenance protein 7 (MCM7) [Pisum sativum]
EX568760	1.63163	0.00100886	Unknown protein [Arabidopsis thaliana]
EX570318	1.63792	0.00100886	No BLASTX Match
EX570548	2.06029	0.00110456	Endo-1,4-beta-glucanase [Pisum sativum]
EX568862	1.63094	0.00110499	Structural constituent of ribosome [arabi
EX570150	1.74481	0.00110499	Senescence-associated protein [Pisum sa
EX570428	2.22954	0.00112099	Mini-chromosome maintenance; nucleic acid-binding, OB-fold [Medicago truncatula]
EX570419	1.80933	0.00112375	Mini-chromosome maintenance protein MCM6 [Pisum sativa]
EX570390	1.9359	0.0011927	No BLASTX Match
EX570565	2.1424	0.00120246	Ribosomal protein L23 [spinacia oleracea]
EX570557	1.90776	0.00122688	Ribosomal protein L30 [lupinus luteus]
EX569323	1.7388	0.0012487	No BLASTX Match
EX570516	1.59933	0.00125279	ARS27a ribosomal protein S27 [Arabidopsis thaliana]
EX571040	2.11218	0.00125741	No BLASTX Match
AY167671	1.7346	0.00126008	Pisum sativum DEAD box RNA helicase mRNA, complete cds
EX569101	1.76977	0.00161566	Heat-shock protein [Oryza sativa j
EX568809	2.01282	0.00171873	Beta-tubulin 1 [Pisum sativum]
X98738	1.83666	0.00178428	P.sativum mRNA encoding DNA-binding protein PD1
EX570238	1.53493	0.00197881	Auxin response factor 9 [Arabidopsis thaliana]
EX570348	1.57486	0.00202255	Helix-hairpin-helix motif, class 2 [Medicago trun
EX568849	1.58368	0.00210585	Translational elongation factor 1 subunit bbeta [
EX570945	1.49967	0.00213135	At1g56210 [Arabidopsis thaliana]
EX570030	1.90868	0.00216306	Chaperonin groel [Medicago truncatula]
EX570216	1.93991	0.00220394	Unnamed protein product [Medicago sativa]
EX570369	1.57429	0.00223787	Atp binding / nucleotide binding [Arabidopsis t
EX570185	1.83102	0.00223995	No BLASTX match
EX571071	1.45654	0.0022576	Unknown [Arabidopsis thaliana]
EX570464	1.49825	0.0022576	Unknown protein [Arabidopsis thaliana]
EX569503	1.71908	0.0022576	Hypothetical protein [trifolium pratense]
EX570366	1.92806	0.00227191	SSwi2/snf2-related protein (DDM1) [Arabidopsis thaliana]
EX570331	4.02082	0.00259356	Gonadotropin, beta chain; gibberellin regulated
EX570129	1.51269	0.00273576	Histidine biosynthesis [delta proteobacterium
EX568898	1.79556	0.00287828	Unnamed protein product [Pisum sativum]
EX570306	2.03765	0.00296816	WD-40 repeat protein MSI3 [Arabidopsis thaliana]
U78952	1.52363	0.00313491	Hydroxyproline rich glycoprotein PsHRGP1 [Pisum sativum]
EX568807	2.08177	0.00333272	Fibrillarin [Medicago truncatula]
EX569041	1.68716	0.00334906	No BLASTX match
EX570375	1.43158	0.00336554	At5g20510 [Arabidopsis thaliana]
AY343326	1.53111	0.00337653	Late-flowering (LF) gene [Pisum sativum]
EX569685	1.6528	0.00337653	40s ribosomal protein s5 [capsicum annuum]
EX570363	1.50447	0.003445	No BLASTX Match
EX570203	1.84377	0.003445	Pdf1 protodermal factor 1 [Arabidopsis tha
EX569852	1.40473	0.00369781	No BLASTX match
EX568853	1.48791	0.00369834	Peptidase, cysteine peptidase active site; rib
EX569884	1.42851	0.00370555	No BLASTX Match
EX570270	1.796	0.00376067	Proliferating cell nuclear antigen protein [nicotiana tabacum]
EX569013	1.42541	0.00376067	No BLASTX Match
EX568913	1.49631	0.00376936	No BLASTX Match
EX570323	1.44374	0.00403712	No BLASTX Match
EX569042	1.46273	0.00420785	No BLASTX Match
EX568687	1.37354	0.00460024	60s ribosomal protein L35 [Rheum austral]
EX569978	1.53353	0.00471814	At1g08970/f7g19_16 [Medicago truncatula]
AF034419	1.44536	0.00489006	Pisum sativum cytosine-5 DNA methyltransferase mRNA, complete cds
EX568897	1.80911	0.00497857	Heat-shock protein 80 [Euphorbia esula]
AY169794	1.78441	0.00521583	Mini-chromosome maintenance protein MCM3 [Pisum sativa]
EX569975	1.40682	0.00532009	T-complex protein 1, theta subunit, putative,
U81287	1.56151	0.00542294	Pisum sativum glycine-rich RNA-binding protein PsGRBP mRNA, complete cds
EX570124	1.64625	0.00562523	Alpha-fucosidase [Pisum sativum]
EX568926	1.35896	0.00567034	At5g13100 [Arabidopsis thaliana]
EX568891	1.5406	0.00591017	Putative Protein [Arabidopsis thaliana]
EX569049	1.48543	0.00618215	No BLASTX match
EX570025	1.52984	0.00647779	Transcription factor YABBY class [Arabidopsis thaliana]
EX570436	1.42745	0.0064822	Unknown protein [Oryza sativa japonica cultivar
EX570325	1.38297	0.00664317	INFLORESCENCE MERISTEM RECEPTOR-LIKE KINASE 2
EX570444	1.53223	0.00664317	Rna-binding protein akip1-like [Solanum tuberosum]
EX569589	1.67636	0.00712445	Unknown protein [Arabidopsis thaliana]
EX570053	1.61784	0.00726705	Deoxyhypusine synthase [Crotalaria juncea]
EX570563	1.66456	0.00740326	Auxin efflux carrier protein PIN1 [Pisum sativum]
EX569377	1.44205	0.00750547	Ribosomal protein S19
EX569597	1.58742	0.00755637	Arabidopsis thaliana kinesin 1
EX569344	1.39537	0.00792491	Transducin family of protein (SLOW WALKER 1) [Arabidopsis thaliana]
EX568813	1.47704	0.0086038	DNAK family protein [Medicago truncatula]
EX568860	1.50386	0.00933785	Guanine nucleotide regulatory protein [Vicia faba]
EX569137	1.54168	0.00947387	Beta-tubulin 2 [Pisum sativum]
EX570046	1.51288	0.0102622	Nuclear movement protein [Medicago truncatula]
EX568827	1.44071	0.0109425	Glutamic acid-rich protein [Arabidopsis thaliana
EX571067	1.60475	0.0111317	SAR DNA-binding protein-2 [Pisum sativum]
EX569815	1.42044	0.0112296	Cdc2msd [Medicago sativa]
AB031227	5.3407	0.0117183	Pisum sativum PsAD1 mRNA, complete cds
EX570401	1.41581	0.0117593	Translation initiation protein [Medicago
AB049724	1.62464	0.0118519	Pisum sativum ssa-15 mRNA for putative senescence-associated protein, complete cds
AJ251828	1.43461	0.0118911	Pisum sativum partial mRNA for putative cysteine protease
EX569061	1.506	0.0121311	Nascent polypeptide-associated complex
EX570289	1.50304	0.0123678	No BLASTX match
EX570388	1.51651	0.0126013	Cell cycle protein kinase [Oryza sativa]
EX571129	1.49255	0.0138962	Histone H2a; histone-fold [Medicago truncatula]
EX568900	1.64215	0.0140985	No BLASTX Match
EX568885	1.44036	0.0145158	Nascent polypeptide-associated complex [Medicago truncatula]
DQ026703	1.51479	0.0145158	Pisum sativum WD-40 repeat protein (MSI1) mRNA, complete cds
EX569420	1.40502	0.0152957	No BLASTX Match
AF325121	1.56459	0.0157673	Pisum sativum brassinosteroid biosynthetic protein LKB (LKB) mRNA, complete cds
EX570164	1.77993	0.0167037	Mitotic cyclin b1-1 [Lupinus luteus]
EX571172	1.5982	0.01702	Transcription factor [Arabidopsis thaliana]
EX570356	1.80688	0.0172515	Small nuclear ribonucleoprotein
EX571009	1.57988	0.0177384	Histone H1 [Pisum sativum]
EX569627	1.41876	0.0187631	No BLASTX match
EX570019	1.48049	0.0232186	Ribosomal protein L3 [cucumis sativus]
AJ251333	1.48681	0.0241453	Acetohydroxy acid isomeroreductase [Pisum sativum]
EX568764	1.39858	0.0255154	CMT1 chromomethylase 1 ; DNA binding
EX569718	1.36261	0.026517	Ferredoxin
EX569897	1.63136	0.0276214	Suvh4 (su var 3-9 homolog 4) [Arabidopsis thaliana]
EX570276	1.5164	0.0284101	No BLASTX Match
EX569023	1.60506	0.0285856	No BLASTX match
EX570695	1.40529	0.0298404	No BLASTX match
EX571065	1.66205	0.0314701	SAR DNA-binding protein-1 [Pisum sativum]
EX568710	1.35979	0.0322521	Eukaryotic initiation factor 5a 2 [Nicotiana tabacum]
EX570202	1.41762	0.0336919	No BLASTX match
EX570437	1.44366	0.0384149	Cyclophilin [Glycine max]
EX570361	1.53912	0.0480694	No BLASTX Match
EX570536	1.35384	0.049989	Unknown protein [Arabidopsis thaliana]
a Probe ID that begins with EX was derived from our EST collection and the rest correspond to sequences retrieved from GenBank pea protein database
b Ratio is the normalized intensity values of SAM versus NM
c Putative annotation is given based on best BLASTX match against GenBank non-redundant protein database except for those sequences retrieved from GenBank protein database
			0
