# Supplementary material for: Transcriptional profiling of the pea shoot apical meristem reveals processes underlying its function and maintenance
Source: BMC Plant Biol. 2008 Jun 30;8:73. doi: 10.1186/1471-2229-8-73 (PMC2478663; doi:10.1186/1471-2229-8-73)
Supplement: Additional file 2 — Transcripts identified to be down-regulated in the pea shoot apical meristem (SAM) in comparison to the non-meristem (NM) tissues. [file 1471-2229-8-73-S2.xls]

## Sheet: Additional File 2
Additional File 2. Transcripts identified to be down-regulated in the pea shoot apical meristem (SAM) in comparison to the non-meristem (NM) tissues
Probe IDa	Ratiob	adj.P.Val	Annotationc
AB015428	0.648769	0.00369781	Pisum sativum for EXGT1
AB022319	0.658407	0.00406106	Pisum sativum for apyrase
AB023621	0.581543	0.00318365	Pisum sativum gene for apyrase S-type
AB026253	0.506925	0.000200561	Pisum sativum for copper amine oxidase
AB026296	0.609549	0.00357106	Pisum sativum for hsr203J homolog
AB027613	0.538249	0.00433533	Pisum sativum for S-type apyrase
AB027615	0.623858	0.0466818	Pisum sativum for S-type apyrase
AB027616	0.505228	0.000765668	Pisum sativum for apyrase clone
AB031228	0.187995	0.000264501	Pisum sativum PsAD2
AB038669	0.52952	0.000557826	Pisum sativum for apyrase clone
AB042531	0.214722	0.000144078	Pisum sativum PsEXT for xyloglucan endotransglycosylase
AB050112	0.690112	0.0126013	Pisum sativum gene for ATP diphosphohydrolase
AB059568	0.624783	0.0292876	Pisum sativum uxs1 for UDP-D-glucuronate carboxy-lyase
AB078603	0.702534	0.00689289	Pisum sativum SN4TDR for 110 kDa 4SNc-Tudor domain protein
AB080194	0.730523	0.00625224	Pisum sativum nced4 for nine-cis-epoxycarotenoid dioxygenase4
AB087832	0.351275	0.000250813	Pisum sativum for class1 chitinase
AB087837	0.700737	0.00345721	Pisum sativum GST for glutathione S-transferase
AB087838	0.489102	0.000901237	Pisum sativum PRX for peroxidase
AB087840	0.258487	0.00011724	Pisum sativum sadA for short-chain alcohol dehydrogenase A
AB087843	0.271805	1.13016e-05	Pisum sativum SAMS-2 for S-adenosylmethionine synthetase-2
AB096105	0.71902	0.00724168	Pisum sativum PsRSH1 for RelA-SpoT like protein PsRSH1
AB098123	0.602066	0.00343065	Pisum sativum gene for apyrase
AB176564	0.0555927	1.95819e-06	Pisum sativum MEY for type 1 metallothionein
AB176565	0.64218	0.0185479	Pisum sativum MET for type 2 metallothionein
AB189165/AB087845	0.382774	0.000609731	Pisum sativum for copper zinc superoxide dismutase
AF002698	0.634984	0.00101221	Pisum sativum putative NADPH-cytochrome P450 reductase (PSC450R1)
AF026531	0.736317	0.0121311	Pisum sativum putative IAA-related protein gene
AF029242	0.401645	0.00182913	Pisum sativum dormancy-associated protein (DRM1)
AF034743	0.612495	0.042396	Pisum sativum UDP-glucuronosyltransferase gene
AF053638	0.333844	0.000609731	Pisum sativum short-chain alcohol dehydrogenase
AF056493	0.746958	0.0086038	Pisum sativum pectin methylesterase
AF057182	0.47198	0.00132494	Pisum sativum clone fnrLM_Y114G ferredoxin-NADP+ reductase
AF079851	0.361427	0.000685814	Pisum sativum nodule-enhanced sucrose synthase
AF097651	0.127043	2.34326e-05	Pisum sativum short-chain alcohol dehydrogenase SAD-C
AF098270	0.45651	0.000535468	Pisum sativum lipoxygenase LoxN3 (LoxN3)
AF107404	0.366413	0.000609731	Pisum sativum sophorol reductase
AF109922	0.671478	0.00171873	Pisum sativum sucrose transport protein SUT1
AF115574	0.632367	0.0355651	Pisum sativum pathogenesis-related protein
AF137351	0.191725	0.00644225	Pisum sativum pathogenesis-related protein 4A (PRP4A)
AF139018	0.33649	8.222e-05	Pisum sativum disease resistance response protein 230 precursor (DRR230)
AF153061	0.631591	0.00282155	Pisum sativum MAP kinase 3
AF155232	0.174399	8.222e-05	Pisum sativum extensin (Ext)
AF160977	0.545837	0.00110499	Pisum sativum zinc finger protein
AF175277	0.682309	0.00364719	Pisum sativum trans-cinnamic acid hydroxylase (CYP73A9) gene
AF175278	0.683039	0.00448969	Pisum sativum wound-inducible P450 hydroxylase (CYP82A1) gene CYP82A1-v2 allele
AF191098	0.673788	0.00228398	Pisum sativum mitochondrial nucleoside diphosphate kinase
AF255725	0.548933	0.0112228	Pisum sativum ribulose-5-phosphate-3-epimerase
AF276230	0.637874	0.000819018	Pisum sativum cultivar Torsdag putative heme oxygenase 1 precursor (HO1) gene
AF280748	0.624013	0.00136684	Pisum sativum phospholipase C gene
AF321528	0.302454	0.0012487	Pisum sativum clone FNR_Y89W ferredoxin-NADP+ reductase
AF369889	0.496314	0.000146111	Pisum sativum embryo-abundant protein EMB
AF397032	0.435798	0.00281241	Pisum sativum clone PsEXT3.28 root nodule extensin
AF515795	0.145813	3.21114e-05	Pisum sativum Drm3
AF515796	0.460577	0.00249353	Pisum sativum Drm4
AF525685	0.422879	0.00014508	Pisum sativum antimicrobial defensin peptide DRR230-c (DRR230-c)
AF532999	0.220288	0.00025656	Pisum sativum isoflavone synthase (CYP93C18)
AJ010945	0.656686	0.0241453	Pisum sativum for Isovaleryl-CoA dehydrogenase/auxin binding protein
AJ010946	0.717239	0.0481358	Isovaleryl-CoA dehydrogenase
AJ012080	0.309691	0.000144078	Pisum sativum for sucrose synthase
AJ222771	0.309535	0.00145053	Pisum sativum gdcT gene
AJ238681	0.688341	0.00874623	Pisum sativum for 14-3-3-like protein sequence 1
AJ243307	0.12853	3.21114e-05	Pisum sativum for putative plasma membrane intrinsic protein
AJ243309	0.265874	0.000115908	Pisum sativum for putative tonoplast intrinsic protein
AJ250832	0.420508	0.000200561	Pisum sativum for germin-like protein 1 gene
AJ250833	0.695695	0.019135	Pisum sativum partial for germin-like protein 2a gene
AJ251534	0.475781	0.00029581	Pisum sativum partial for putative cathepsin B-like protease (cat1-related gene) clone A6
AJ251969	0.495054	0.000159662	Pisum sativum for putative serine carboxypeptidase CP-A protein
AJ251970	0.47776	0.000328445	Pisum sativum for putative serine carboxypeptidase CP-B protein (cp-b gene)
AJ278699	0.51178	0.000196529	Pisum sativum for protease
AJ311624	0.57376	0.00494963	Pisum sativum for Germin-like protein 3 gene
AJ319808	0.275719	0.000184688	Pisum sativum for thioredoxin H
AJ548795	0.505877	0.000144078	Pisum sativum partial for putative plasma membrane intrinsic protein (pip1-2 gene)
AJ586324	0.109077	1.13016e-05	Putative basic PR1 protein [Pisum sativum]
AJ621355	0.420249	0.000144078	Pisum sativum partial for endo-14-beta-D-glucanase KORRIGAN
AJ784963	0.720352	0.0101146	Pisum sativum for alpha-dioxygenase (alphaDOX1 gene)
AJ831475	0.482642	0.000252073	Pisum sativum for putative His-Asp phosphotransfer protein
AM040954	0.253083	0.00356914	Pisum sativum glycine decarboxylase multi-enzyme complex
AY007467	0.384701	0.00896039	Pisum sativum photosystem II CP47 protein (psbB) gene ; PsbT (psbT) and PsbN (psbN) genes
AY037143	0.622175	0.000840131	Pisum sativum V-type H+-ATPase subunit A
AY065654	0.283704	0.00025656	Pisum sativum ultraviolet-B-repressible protein
AY065655	0.13612	4.91286e-06	Pisum sativum ultraviolet-B-repressible dehydrin-related protein
AY065656	0.18937	0.000535468	Pisum sativum ultraviolet-B-repressible rubisco activase
AY065658	0.277268	0.000133241	Pisum sativum ultraviolet-B-inducible glucanase
AY065659	0.0753411	9.04174e-06	Pisum sativum ultraviolet-B-inducible auxin-related protein
AY112702	0.555659	0.00347398	Pisum sativum vacuolar acid invertase PsI-1
AY166630	0.671226	0.00171873	Pisum sativum putative S-adenosyl-L-methionine
AY292531	0.143477	0.000133241	Pisum sativum oxygen-evolving enhancer protein 3 precursor
AY371200	0.248646	0.000144078	Pisum sativum ripening-related protein
AY509880	0.706666	0.0362846	Pisum sativum NADP-dependent isocitrate dehydrogenase
AY662655	0.594727	0.00353477	Pisum sativum monodehydroascorbate reductase I (MDHAR1) gene
AY830921	0.439156	0.000747972	Pisum sativum CONSTANS-LIKE a (COLa)
AY845255	0.170183	7.82651e-06	Pisum sativum light-harvesting chlorophyll-a/b binding protein Lhcb3
AY883569	0.733734	0.00697832	Pisum sativum calcineurin B-like protein gene
EX568748	0.306495	0.000952968	Dehydrin-cognate [Pisum sativum]
EX568770	0.301842	6.93795e-05	Catalase [Pisum sativum]
EX568777	0.729309	0.00848029	Zinc finger b-box [Medicago truncatula]
EX568784	0.40655	0.00647779	Rna-binding region rnp-1 rna recognition moti
EX568806	0.414866	0.000682397	Cp12 [Pisum sativum]
EX568811	0.216943	0.000133241	Unnamed protein product [Pisum sativum]
EX568815	0.405275	0.000699428	At5g16110/t21h19_30 [Medicago truncatula]
EX568817	0.550229	0.0108789	Nitrate-induced noi protein [arabidop
EX568835	0.55776	0.00486356	Hydrolase [Glycine max]
EX568848	0.699527	0.00520153	Ozone-responsive stress-related protein-like
EX568851	0.700166	0.0198508	Protein of unknown function [Medicago truncatula]
EX568773	0.502185	0.000282511	Hypothetical protein [Cicer arietinum]
EX568950	0.717704	0.00774994	No BLASTX match
EX569106	0.412883	0.000144078	Unnamed protein product [Pisum sativum]
EX569019	0.334744	0.00333272	No BLASTX match
EX569063	0.721706	0.0110515	Unknown protein [Arabidopsis thaliana]
EX570713	0.598839	0.00689289	Aquaporin-like transmembrane channel protein [med
EX570714	0.567725	0.00165116	Aquaporin [Vicia faba]
EX569129	0.674034	0.00367901	Ethylene insensitive 3 [Medicago truncatula]
EX569164	0.511744	0.000594248	Ferritin-like domain putative [Medicago truncatula]
EX569165	0.610742	0.0122319	No BLASTX match
EX569168	0.433495	0.00130682	Desaturase-like protein [trifolium repe
EX569169	0.523493	0.000332767	Pyridoxal-5-phosphate-dependent enzyme beta s
DQ181627	0.616233	0.00171873	Pisum sativum nodulin-like protein
L81142	0.598489	0.00213135	Pisum sativum (Alaska) ubuquitin (PUB4) gene
EX570764	0.73782	0.0200757	Conserved hypothetical protein [Medicago truncatu
EX569333	0.692918	0.0303523	Endonuclease [lotus corniculatus var. japonicus]
EX569457	0.565718	0.0115345	No BLASTX match
EX570920	0.707576	0.0122297	No BLASTX match
EX569551	0.164161	9.04174e-06	chlorophyll A-B binding protein / LHCI type I (CAB) [Arabidopsis thaliana]
EX570852	0.388566	0.00203946	Inositol phosphatase-like protein [oryza sat
EX568889	0.144207	8.222e-05	Photosystem I protein PsAD [Medicago truncatula]
EX570839	0.746718	0.0086038	Outward-rectifying potassium channel
EX569643	0.559743	0.00144574	Zinc finger ring-type; cellulose synthase
EX569645	0.502624	0.000144078	No BLASTX Match
EX569909	0.488372	0.000144078	Exgt1 [Pisum sativum]
EX569667	0.412552	0.00422317	Ribulose-5-phosphate-3-epimerase [Pisum sativum]
EX569675	0.293151	0.000144078	Type II chlorophyll a/b binding protein from
EX570690	0.610417	0.000703289	Endo-14-beta-xylanase [Populus tremula]
EX569706	0.708977	0.0181683	Sulfate transporter [Brassica napus]
EX569716	0.747424	0.0142596	Calcium ion binding [Arabidopsis thaliana]
EX570710	0.480482	0.00226609	12-oxophytodienoic acid 10 11-reductase [pis
EX571079	0.706844	0.0131735	Early nodulin-like 2 predicted gpi-a
EX569793	0.542628	0.028436	S-adenosyl-l-methionine mg-protoporphyrin
EX569173	0.685839	0.0188757	Hydrolase acting on glycosyl bonds
EX569834	0.378163	0.00271922	Ribosomal protein s12 bacterial and chloroplastic
EX569880	0.074137	4.91286e-06	Light harvesting chlorophyll a /b binding protein
EX569889	0.661628	0.00636528	Ultraviolet-b-repressible protein [gossypium hirs
EX569905	0.258975	0.00460024	Rr18_pea chloroplast 30s ribosomal protein s18
EX570956	0.672586	0.0135682	Phosphofructokinase [Medicago truncatula]
EX568989	0.746617	0.0290126	Rr17_pea 30s ribosomal protein s17 chloroplast preursor
EX569939	0.399973	0.000434649	Unnamed protein product [Pisum sativum]
EX569332	0.553505	0.000699428	Hypothetical protein [Cicer arietinum]
EX569972	0.74276	0.0362354	Conserved hypothetical protein [Medicago truncatula]
EX569989	0.40888	0.000144078	Psi-k subunit of photosystem I
EX570832	0.147047	0.000144078	Ribulose 1.5-bisphosphate carboxylase
EX570455	0.320978	0.00326711	Medicago sativa nucleic acid binding
EX571157	0.593845	0.00057026	Actin-binding cofilin/tropomyosin type [Medicago truncatula]
EX570820	0.674068	0.0024743	Subtilisin-like protease [Arachis hypogaea]
EX571103	0.62629	0.000891857	beta-Ig-H3 domain-containing protein / fasciclin domain-containing protein [Arabidopsis thaliana]
EX571136	0.555941	0.0327507	S20941 protochlorophyllide reductase ec 1.3.1.33 precursor
EX569635	0.5456	0.00357106	No BLASTX Match
EX570099	0.678321	0.0108053	Component of high affinity nitrate tr
EX571171	0.573614	0.0253715	Tl19_arath thylakoid lumenal 19 kda protein chloropla
EX570915	0.463869	0.000215979	Trans-cinnamic acid hydroxylase [Pisum sativum]
EX570130	0.509752	0.0117593	Hypothetical protein mtrdraft
EX570615	0.538367	0.000935658	Unknown protein [Arabidopsis thaliana]
EX570141	0.662916	0.00867449	Cpaba1 [Vigna unguiculata]
EX570170	0.745702	0.0182863	No BLASTX Match
EX569974	0.749521	0.039927	Dimeric alpha-beta barrel [Medicago truncatula]
U03433	0.749604	0.0128767	Pisum sativum var. Alaska chalcone isomerase
U24398	0.622732	0.026539	Pisum sativum Peaci11.8 (peaci11.8)
U29243	0.714124	0.00643179	Pisum sativum wound-inducible trans-cinnamic acid hydroxylase (CYP73A9)
U69554	0.441547	0.000731591	Pisum sativum 6a-hydroxymaackiain methyltransferase (hmm6)
U84198	0.621883	0.0147513	Pisum sativum lipoxygenase (Lox1
X52225	0.563602	0.000413353	P.sativum pI230
Y08728	0.636423	0.00410589	P.sativum for ADP-glucose pyrophosphorylase
Y11824	0.200925	0.00138129	P.sativum for hypothetical protein
Y14560	0.332727	4.00411e-05	Pisum sativum for non-specific lipid transfer protein
Y14561	0.439741	0.00593224	Pisum sativum for choloroplast translation elongation factor
Y15253	0.54977	0.00130682	Pisum sativum for phospholipase C
Z72489	0.521916	0.00364561	P.sativum for CP12
a Probe ID that begins with EX was derived from our EST collection and the rest correspond to sequences retrieved from GenBank pea protein database
b Ratio is the normalized intensity values of SAM versus NM
c Putative annotation is given based on best BLASTX match against Genbank non-redundant protein database except for those sequences retrieved from Genbank protein database
